# Supplementary material for: Minor secoiridoid aglycones from the low-polarity part of the traditional Chinese herb: Swertia mileensis
Source: Nat Prod Bioprospect. 2013 Oct 16;3(5):243–9. doi: 10.1007/s13659-013-0059-y (PMC4131618; doi:10.1007/s13659-013-0059-y)
Supplement: Supplementary file 2 — Supplementary material, approximately 16.4 MB. [file 13659_2013_59_MOESM2_ESM.cif]

data_090602c

_audit_creation_method            SHELXL-97
_chemical_name_systematic
;
 ?
;
_chemical_name_common             ?
_chemical_melting_point           ?
_chemical_formula_moiety          ?
_chemical_formula_sum 
'C18 H22 O7'
_chemical_formula_weight          350.14 

loop_ 
_atom_type_symbol 
_atom_type_description 
_atom_type_scat_dispersion_real 
_atom_type_scat_dispersion_imag 
_atom_type_scat_source 
'C'  'C'   0.0033   0.0016 
'International Tables Vol C Tables 4.2.6.8 and 6.1.1.4' 
'H'  'H'   0.0000   0.0000 
'International Tables Vol C Tables 4.2.6.8 and 6.1.1.4' 
'O'  'O'   0.0106   0.0060 
'International Tables Vol C Tables 4.2.6.8 and 6.1.1.4' 

_symmetry_cell_setting            Monoclinic
_symmetry_space_group_name_H-M    P2(1)/c 

loop_ 
_symmetry_equiv_pos_as_xyz 
'x, y, z' '-x, y+1/2, -z+1/2' '-x, -y, -z' 'x, -y-1/2, z-1/2' 

_cell_length_a                    9.5350(17)
_cell_length_b                    8.4098(15)
_cell_length_c                    21.881(4)
_cell_angle_alpha                 90.00
_cell_angle_beta                  101.266(2)
_cell_angle_gamma                 90.00
_cell_volume                      1720.8(5)
_cell_formula_units_Z             7
_cell_measurement_temperature     298(2)
_cell_measurement_reflns_used     1111
_cell_measurement_theta_min       2.59
_cell_measurement_theta_max       20.38 

_exptl_crystal_description        block
_exptl_crystal_colour             colourless
_exptl_crystal_size_max           0.28
_exptl_crystal_size_mid           0.19
_exptl_crystal_size_min           0.08
_exptl_crystal_density_meas       ?
_exptl_crystal_density_diffrn     1.352
_exptl_crystal_density_method     'not measured'
_exptl_crystal_F_000              744
_exptl_absorpt_coefficient_mu     0.104
_exptl_absorpt_correction_type    multi-scan
_exptl_absorpt_correction_T_min   0.9714
_exptl_absorpt_correction_T_max   0.9917
_exptl_absorpt_process_details    sadabs 

_exptl_special_details
;
 ?
; 

_diffrn_ambient_temperature       298(2)
_diffrn_radiation_wavelength      0.71073
_diffrn_radiation_type            MoK\a
_diffrn_radiation_source          'fine-focus sealed tube'
_diffrn_radiation_monochromator   graphite
_diffrn_measurement_device_type   'CCD area detector'
_diffrn_measurement_method        'phi and omega scans'
_diffrn_detector_area_resol_mean  ?
_diffrn_standards_number          ?
_diffrn_standards_interval_count  ?
_diffrn_standards_interval_time   ?
_diffrn_standards_decay_%         ?
_diffrn_reflns_number             10830
_diffrn_reflns_av_R_equivalents   0.0556
_diffrn_reflns_av_sigmaI/netI     0.0781
_diffrn_reflns_limit_h_min        -8
_diffrn_reflns_limit_h_max        12
_diffrn_reflns_limit_k_min        -10
_diffrn_reflns_limit_k_max        11
_diffrn_reflns_limit_l_min        -28
_diffrn_reflns_limit_l_max        28
_diffrn_reflns_theta_min          1.90
_diffrn_reflns_theta_max          28.25
_reflns_number_total              4045
_reflns_number_gt                 1894
_reflns_threshold_expression      >2sigma(I) 
_computing_data_collection        'Bruker apex II'
_computing_cell_refinement        'Bruker apex II'
_computing_data_reduction         'Bruker SAINT'
_computing_structure_solution     'SHELXS-97 (Sheldrick, 1990)'
_computing_structure_refinement   'SHELXL-97 (Sheldrick, 1997)'
_computing_molecular_graphics     'Bruker SHELXTL'
_computing_publication_material   'Bruker SHELXTL' 
_refine_special_details
; 
Refinement  of F^2^ against ALL reflections.  The weighted R-factor wR and goodness of fit S are based on F^2^, conventional R-factors R are based on F, with F set to zero for negative F^2^. The threshold expression of F^2^ > 2sigma(F^2^) is used only for calculating R-factors(gt) etc. and is not relevant to the choice of reflections for refinement.  R-factors based on F^2^ are statistically about twice as large as those based on F, and R- factors based on ALL data will be even larger.
; 

_refine_ls_structure_factor_coef  Fsqd
_refine_ls_matrix_type            full
_refine_ls_weighting_scheme       calc_refine_ls_weighting_details 
'calc w=1/[\s^2^(Fo^2^)+(0.1000P)^2^+0.1900P] where P=(Fo^2^+2Fc^2^)/3'
_atom_sites_solution_primary      direct
_atom_sites_solution_secondary    difmap
_atom_sites_solution_hydrogens    geom
_refine_ls_hydrogen_treatment     constr
_refine_ls_extinction_method      SHELXL
_refine_ls_extinction_coef        0.0099(19)
_refine_ls_extinction_expression 'Fc^*^=kFc[1+0.001xFc^2^\l^3^/sin(2\q)]^-1/4^'
_refine_ls_number_reflns          4045
_refine_ls_number_parameters      229
_refine_ls_number_restraints      0_refine_ls_R_factor_all           0.1360
_refine_ls_R_factor_gt            0.0523
_refine_ls_wR_factor_ref          0.1957
_refine_ls_wR_factor_gt           0.1341
_refine_ls_goodness_of_fit_ref    0.908
_refine_ls_restrained_S_all       0.908
_refine_ls_shift/su_max           0.001
_refine_ls_shift/su_mean          0.000 

loop_ 
_atom_site_label 
_atom_site_type_symbol 
_atom_site_fract_x 
_atom_site_fract_y _atom_site_fract_z 
_atom_site_U_iso_or_equiv 
_atom_site_adp_type _atom_site_occupancy 
_atom_site_symmetry_multiplicity 
_atom_site_calc_flag _atom_site_refinement_flags 
_atom_site_disorder_assembly 
_atom_site_disorder_group
O1 O 0.22155(17) 0.0492(2) 0.38199(7) 0.0380(5) Uani 1 1 d . . .
O5 O 0.3536(2) 0.1975(2) 0.32246(8) 0.0478(5) Uani 1 1 d . . .
O2 O 0.29889(19) 0.1480(2) 0.48271(8) 0.0431(5) Uani 1 1 d . . .
O3 O 0.4674(2) -0.2010(3) 0.38285(10) 0.0634(7) Uani 1 1 d . . .
O6 O -0.0315(2) 0.3130(3) 0.37195(10) 0.0685(7) Uani 1 1 d . . .
O7 O -0.1606(2) 0.2405(3) 0.28141(11) 0.0653(7) Uani 1 1 d . . .
O4 O 0.3978(3) -0.3967(3) 0.43688(11) 0.0707(7) Uani 1 1 d . . .
C4' C 0.0946(3) 0.2010(3) 0.29925(12) 0.0412(7) Uani 1 1 d . . .
C3 C 0.3281(3) 0.0414(3) 0.43741(11) 0.0389(7) Uani 1 1 d . . .
H3 H 0.4204 0.0700 0.4271 0.047 Uiso 1 1 calc R . .
C3' C 0.2303(3) 0.1929(3) 0.34801(12) 0.0415(7) Uani 1 1 d . . .
H3' H 0.2321 0.2832 0.3765 0.050 Uiso 1 1 calc R . .
C4 C 0.3361(3) -0.1282(3) 0.45990(12) 0.0392(7) Uani 1 1 d . . .
C8 C 0.2364(3) -0.0510(4) 0.55071(13) 0.0491(8) Uani 1 1 d . . .
H8A H 0.3090 -0.0197 0.5862 0.059 Uiso 1 1 calc R . .
H8B H 0.1575 -0.0982 0.5663 0.059 Uiso 1 1 calc R . .
C5 C 0.2973(3) -0.1700(3) 0.51252(13) 0.0452(7) Uani 1 1 d . . .
C1 C 0.1846(3) 0.0933(4) 0.51210(13) 0.0464(7) Uani 1 1 d . . .
H1 H 0.1031 0.0627 0.4796 0.056 Uiso 1 1 calc R . .
C5' C 0.0953(3) 0.1783(3) 0.23929(13) 0.0452(7) Uani 1 1 d . . .
C8' C 0.2319(3) 0.1426(4) 0.21783(13) 0.0508(8) Uani 1 1 d . . .
H8'1 H 0.2635 0.2372 0.1990 0.061 Uiso 1 1 calc R . .
H8'2 H 0.2147 0.0601 0.1863 0.061 Uiso 1 1 calc R . .
C10' C -0.0349(3) 0.2530(4) 0.32072(15) 0.0518(8) Uani 1 1 d . . .
C10 C 0.4037(3) -0.2409(4) 0.42298(15) 0.0522(8) Uani 1 1 d . . .
C1' C 0.3477(3) 0.0889(4) 0.27089(13) 0.0491(8) Uani 1 1 d . . .
H1' H 0.3243 -0.0177 0.2840 0.059 Uiso 1 1 calc R . .
C6' C -0.0433(3) 0.1932(4) 0.19377(14) 0.0575(9) Uani 1 1 d . . .
H6'1 H -0.0431 0.1230 0.1586 0.069 Uiso 1 1 calc R . .
H6'2 H -0.0552 0.3015 0.1783 0.069 Uiso 1 1 calc R . .
C7 C 0.3048(4) -0.4454(4) 0.47842(17) 0.0706(10) Uani 1 1 d . . .
H7A H 0.3285 -0.5534 0.4923 0.085 Uiso 1 1 calc R . .
H7B H 0.2066 -0.4449 0.4558 0.085 Uiso 1 1 calc R . .
C7' C -0.1642(3) 0.1500(5) 0.22538(15) 0.0661(10) Uani 1 1 d . . .
H7'1 H -0.2543 0.1689 0.1970 0.079 Uiso 1 1 calc R . .
H7'2 H -0.1587 0.0376 0.2355 0.079 Uiso 1 1 calc R . .
C6 C 0.3171(4) -0.3399(4) 0.53381(15) 0.0623(9) Uani 1 1 d . . .H6A H 0.4103 -0.3530 0.5605 0.075 Uiso 1 1 calc R . .
H6B H 0.2448 -0.3682 0.5576 0.075 Uiso 1 1 calc R . .
C9' C 0.4947(3) 0.0858(5) 0.25530(17) 0.0739(11) Uani 1 1 d . . .
H9'1 H 0.5226 0.1920 0.2468 0.111 Uiso 1 1 calc R . .
H9'2 H 0.4934 0.0205 0.2192 0.111 Uiso 1 1 calc R . .
H9'3 H 0.5617 0.0431 0.2899 0.111 Uiso 1 1 calc R . .
C9 C 0.1409(4) 0.2317(4) 0.54847(17) 0.0729(11) Uani 1 1 d . . .
H9A H 0.2230 0.2707 0.5772 0.109 Uiso 1 1 calc R . .
H9B H 0.0698 0.1971 0.5711 0.109 Uiso 1 1 calc R . .
H9C H 0.1023 0.3151 0.5202 0.109 Uiso 1 1 calc R . . 

loop_ 
_atom_site_aniso_label 
_atom_site_aniso_U_11 _atom_site_aniso_U_22 
_atom_site_aniso_U_33 
_atom_site_aniso_U_23 _atom_site_aniso_U_13 
_atom_site_aniso_U_12
O1 0.0421(11) 0.0411(11) 0.0285(10) 0.0033(8) 0.0008(8) -0.0050(8)
O5 0.0477(12) 0.0556(13) 0.0408(11) 0.0025(9) 0.0101(9) -0.0115(9)
O2 0.0515(12) 0.0450(12) 0.0328(10) -0.0043(9) 0.0079(9) -0.0070(9)
O3 0.0682(15) 0.0750(17) 0.0481(13) -0.0070(11) 0.0141(12) 0.0122(12)
O6 0.0776(17) 0.0830(18) 0.0487(14) -0.0011(12) 0.0220(12) 0.0167(13)
O7 0.0475(14) 0.0864(18) 0.0610(15) 0.0046(13) 0.0082(11) 0.0188(11)
O4 0.0949(18) 0.0434(14) 0.0748(17) -0.0015(12) 0.0189(14) 0.0150(12)C4' 0.0482(17) 0.0371(16) 0.0385(16) 0.0064(12) 0.0096(13) 0.0048(12)
C3 0.0354(15) 0.0476(18) 0.0331(15) -0.0047(12) 0.0053(12) -0.0026(12)
C3' 0.0509(18) 0.0409(16) 0.0328(15) 0.0022(12) 0.0089(13) -0.0028(13)
C4 0.0395(15) 0.0410(17) 0.0350(15) 0.0012(12) 0.0015(12) 0.0011(12)
C8 0.0529(18) 0.0559(19) 0.0400(16) 0.0034(14) 0.0128(14) -0.0041(14)
C5 0.0449(16) 0.0492(18) 0.0378(15) 0.0032(14) -0.0009(12) -0.0015(13)
C1 0.0491(17) 0.0520(19) 0.0386(16) -0.0030(14) 0.0100(13) -0.0017(14)
C5' 0.0543(19) 0.0428(17) 0.0382(16) 0.0058(13) 0.0084(14) 0.0035(13)C8' 0.0592(19) 0.056(2) 0.0390(16) 0.0021(14) 0.0133(14) -0.0017(15)
C10' 0.056(2) 0.0488(19) 0.051(2) 0.0141(15) 0.0117(16) 0.0064(14)
C10 0.055(2) 0.055(2) 0.0430(18) -0.0061(15) -0.0003(15) 0.0084(15)
C1' 0.0501(18) 0.054(2) 0.0464(17) 0.0036(15) 0.0169(14) -0.0007(14)
C6' 0.060(2) 0.065(2) 0.0423(18) 0.0109(15) -0.0008(15) 0.0107(16)
C7 0.085(3) 0.044(2) 0.078(3) 0.0090(18) 0.006(2) 0.0005(18)
C7' 0.053(2) 0.084(3) 0.055(2) 0.0046(19) -0.0039(16) 0.0089(18)
C6 0.070(2) 0.054(2) 0.062(2) 0.0152(17) 0.0090(17) 0.0056(16)
C9' 0.053(2) 0.098(3) 0.078(2) 0.008(2) 0.0285(18) 0.0017(19)
C9 0.093(3) 0.068(2) 0.066(2) -0.0103(19) 0.037(2) 0.010(2) 

_geom_special_details
; 

All esds (except the esd in the dihedral angle between two l.s. planes) are estimated using the full covariance matrix.  The cell esds are taken into account individually in the estimation of esds in distances, angles and torsion angles; correlations between esds in cell parameters are only used when they are defined by crystal symmetry.  An approximate (isotropic) treatment of cell esds is used for estimating esds involving l.s. planes.
; 

loop_ 
_geom_bond_atom_site_label_1 
_geom_bond_atom_site_label_2 _geom_bond_distance 
_geom_bond_site_symmetry_2 
_geom_bond_publ_flag
O1 C3 1.423(3) . ?
O1 C3' 1.430(3) . ?
O5 C3' 1.398(3) . ?
O5 C1' 1.444(3) . ?
O2 C3 1.404(3) . ?
O2 C1 1.444(3) . ?
O3 C10 1.209(4) . ?
O6 C10' 1.224(4) . ?
O7 C10' 1.336(4) . ?
O7 C7' 1.438(4) . ?
O4 C10 1.349(4) . ?
O4 C7 1.448(4) . ?
C4' C5' 1.327(4) . ?
C4' C10' 1.471(4) . ?
C4' C3' 1.509(4) . ?
C3 C4 1.506(4) . ?
C3 H3 0.9800 . ?
C3' H3' 0.9800 . ?C4 C5 1.324(4) . ?
C4 C10 1.473(4) . ?
C8 C5 1.492(4) . ?
C8 C1 1.505(4) . ?
C8 H8A 0.9700 . ?
C8 H8B 0.9700 . ?
C5 C6 1.503(4) . ?
C1 C9 1.514(4) . ?
C1 H1 0.9800 . ?
C5' C6' 1.496(4) . ?
C5' C8' 1.499(4) . ?
C8' C1' 1.507(4) . ?
C8' H8'1 0.9700 . ?
C8' H8'2 0.9700 . ?
C1' C9' 1.506(4) . ?
C1' H1' 0.9800 . ?
C6' C7' 1.500(4) . ?
C6' H6'1 0.9700 . ?
C6' H6'2 0.9700 . ?
C7 C6 1.488(5) . ?
C7 H7A 0.9700 . ?
C7 H7B 0.9700 . ?
C7' H7'1 0.9700 . ?
C7' H7'2 0.9700 . ?
C6 H6A 0.9700 . ?
C6 H6B 0.9700 . ?
C9' H9'1 0.9600 . ?
C9' H9'2 0.9600 . ?
C9' H9'3 0.9600 . ?
C9 H9A 0.9600 . ?
C9 H9B 0.9600 . ?
C9 H9C 0.9600 . ? 

loop_ 
_geom_angle_atom_site_label_1 
_geom_angle_atom_site_label_2 _geom_angle_atom_site_label_3 
_geom_angle _geom_angle_site_symmetry_1 _geom_angle_site_symmetry_3 
_geom_angle_publ_flag
C3 O1 C3' 112.2(2) . . ?
C3' O5 C1' 112.8(2) . . ?
C3 O2 C1 112.4(2) . . ?
C10' O7 C7' 117.3(2) . . ?
C10 O4 C7 118.3(3) . . ?
C5' C4' C10' 121.7(3) . . ?
C5' C4' C3' 121.5(3) . . ?
C10' C4' C3' 116.4(2) . . ?O2 C3 O1 111.4(2) . . ?
O2 C3 C4 112.3(2) . . ?
O1 C3 C4 107.7(2) . . ?
O2 C3 H3 108.4 . . ?
O1 C3 H3 108.4 . . ?
C4 C3 H3 108.4 . . ?
O5 C3' O1 111.7(2) . . ?
O5 C3' C4' 112.8(2) . . ?
O1 C3' C4' 106.1(2) . . ?
O5 C3' H3' 108.7 . . ?
O1 C3' H3' 108.7 . . ?C4' C3' H3' 108.7 . . ?
C5 C4 C10 122.2(3) . . ?
C5 C4 C3 122.1(3) . . ?
C10 C4 C3 115.5(2) . . ?
C5 C8 C1 110.3(2) . . ?
C5 C8 H8A 109.6 . . ?
C1 C8 H8A 109.6 . . ?
C5 C8 H8B 109.6 . . ?
C1 C8 H8B 109.6 . . ?
H8A C8 H8B 108.1 . . ?
C4 C5 C8 120.9(3) . . ?
C4 C5 C6 118.8(3) . . ?
C8 C5 C6 120.2(3) . . ?
O2 C1 C8 108.3(2) . . ?
O2 C1 C9 107.3(2) . . ?
C8 C1 C9 114.7(2) . . ?
O2 C1 H1 108.8 . . ?
C8 C1 H1 108.8 . . ?
C9 C1 H1 108.8 . . ?
C4' C5' C6' 118.1(3) . . ?
C4' C5' C8' 120.7(3) . . ?
C6' C5' C8' 121.1(2) . . ?
C5' C8' C1' 111.7(2) . . ?
C5' C8' H8'1 109.3 . . ?
C1' C8' H8'1 109.3 . . ?
C5' C8' H8'2 109.3 . . ?
C1' C8' H8'2 109.3 . . ?
H8'1 C8' H8'2 107.9 . . ?
O6 C10' O7 118.8(3) . . ?
O6 C10' C4' 122.8(3) . . ?
O7 C10' C4' 118.3(3) . . ?
O3 C10 O4 118.8(3) . . ?
O3 C10 C4 123.8(3) . . ?
O4 C10 C4 117.3(3) . . ?
O5 C1' C8' 108.9(2) . . ?
O5 C1' C9' 107.0(3) . . ?
C8' C1' C9' 113.9(3) . . ?
O5 C1' H1' 109.0 . . ?
C8' C1' H1' 109.0 . . ?
C9' C1' H1' 109.0 . . ?
C5' C6' C7' 109.3(2) . . ?
C5' C6' H6'1 109.8 . . ?
C7' C6' H6'1 109.8 . . ?
C5' C6' H6'2 109.8 . . ?
C7' C6' H6'2 109.8 . . ?
H6'1 C6' H6'2 108.3 . . ?
O4 C7 C6 112.5(3) . . ?
O4 C7 H7A 109.1 . . ?
C6 C7 H7A 109.1 . . ?
O4 C7 H7B 109.1 . . ?
C6 C7 H7B 109.1 . . ?
H7A C7 H7B 107.8 . . ?
O7 C7' C6' 111.9(3) . . ?
O7 C7' H7'1 109.2 . . ?
C6' C7' H7'1 109.2 . . ?
O7 C7' H7'2 109.2 . . ?
C6' C7' H7'2 109.2 . . ?
H7'1 C7' H7'2 107.9 . . ?
C7 C6 C5 109.2(3) . . ?
C7 C6 H6A 109.8 . . ?
C5 C6 H6A 109.8 . . ?
C7 C6 H6B 109.8 . . ?
C5 C6 H6B 109.8 . . ?
H6A C6 H6B 108.3 . . ?
C1' C9' H9'1 109.5 . . ?
C1' C9' H9'2 109.5 . . ?
H9'1 C9' H9'2 109.5 . . ?
C1' C9' H9'3 109.5 . . ?
H9'1 C9' H9'3 109.5 . . ?
H9'2 C9' H9'3 109.5 . . ?
C1 C9 H9A 109.5 . . ?
C1 C9 H9B 109.5 . . ?
H9A C9 H9B 109.5 . . ?
C1 C9 H9C 109.5 . . ?
H9A C9 H9C 109.5 . . ?
H9B C9 H9C 109.5 . . ? 

loop_ 
_geom_torsion_atom_site_label_1 
_geom_torsion_atom_site_label_2 _geom_torsion_atom_site_label_3 
_geom_torsion_atom_site_label_4 
_geom_torsion _geom_torsion_site_symmetry_1 
_geom_torsion_site_symmetry_2 _geom_torsion_site_symmetry_3 
_geom_torsion_site_symmetry_4 _geom_torsion_publ_flag
C1 O2 C3 O1 75.2(3) . . . . ?
C1 O2 C3 C4 -45.7(3) . . . . ?
C3' O1 C3 O2 71.7(3) . . . . ?
C3' O1 C3 C4 -164.8(2) . . . . ?
C1' O5 C3' O1 71.7(3) . . . . ?
C1' O5 C3' C4' -47.7(3) . . . . ?
C3 O1 C3' O5 68.6(3) . . . . ?
C3 O1 C3' C4' -168.06(19) . . . . ?
C5' C4' C3' O5 14.2(4) . . . . ?
C10' C4' C3' O5 -159.2(2) . . . . ?
C5' C4' C3' O1 -108.5(3) . . . . ?
C10' C4' C3' O1 78.2(3) . . . . ?
O2 C3 C4 C5 9.9(4) . . . . ?
O1 C3 C4 C5 -113.2(3) . . . . ?
O2 C3 C4 C10 -164.0(2) . . . . ?
O1 C3 C4 C10 72.9(3) . . . . ?
C10 C4 C5 C8 176.6(3) . . . . ?
C3 C4 C5 C8 3.1(4) . . . . ?
C10 C4 C5 C6 -2.7(4) . . . . ?
C3 C4 C5 C6 -176.2(3) . . . . ?
C1 C8 C5 C4 18.3(4) . . . . ?
C1 C8 C5 C6 -162.5(3) . . . . ?
C3 O2 C1 C8 68.2(3) . . . . ?
C3 O2 C1 C9 -167.4(2) . . . . ?
C5 C8 C1 O2 -51.5(3) . . . . ?
C5 C8 C1 C9 -171.4(3) . . . . ?
C10' C4' C5' C6' -5.3(4) . . . . ?
C3' C4' C5' C6' -178.2(3) . . . . ?
C10' C4' C5' C8' 173.3(3) . . . . ?
C3' C4' C5' C8' 0.4(4) . . . . ?
C4' C5' C8' C1' 17.2(4) . . . . ?
C6' C5' C8' C1' -164.3(3) . . . . ?
C7' O7 C10' O6 -171.6(3) . . . . ?
C7' O7 C10' C4' 11.4(4) . . . . ?
C5' C4' C10' O6 -160.8(3) . . . . ?
C3' C4' C10' O6 12.5(4) . . . . ?
C5' C4' C10' O7 16.0(4) . . . . ?
C3' C4' C10' O7 -170.7(3) . . . . ?
C7 O4 C10 O3 -171.3(3) . . . . ?
C7 O4 C10 C4 11.0(4) . . . . ?
C5 C4 C10 O3 -163.6(3) . . . . ?
C3 C4 C10 O3 10.3(4) . . . . ?
C5 C4 C10 O4 13.9(4) . . . . ?
C3 C4 C10 O4 -172.2(2) . . . . ?
C3' O5 C1' C8' 65.9(3) . . . . ?
C3' O5 C1' C9' -170.6(2) . . . . ?
C5' C8' C1' O5 -48.1(3) . . . . ?
C5' C8' C1' C9' -167.3(3) . . . . ?
C4' C5' C6' C7' -28.7(4) . . . . ?
C8' C5' C6' C7' 152.7(3) . . . . ?
C10 O4 C7 C6 -44.8(4) . . . . ?
C10' O7 C7' C6' -46.5(4) . . . . ?
C5' C6' C7' O7 53.8(4) . . . . ?
O4 C7 C6 C5 52.2(4) . . . . ?
C4 C5 C6 C7 -29.8(4) . . . . ?
C8 C5 C6 C7 150.9(3) . . . . ? 

_diffrn_measured_fraction_theta_max    0.948
_diffrn_reflns_theta_full              28.25
_diffrn_measured_fraction_theta_full   0.988
_refine_diff_density_max    0.197
_refine_diff_density_min   -0.191
_refine_diff_density_rms    0.051
