# Supplementary material for: Minor secoiridoid aglycones from the low-polarity part of the traditional Chinese herb: Swertia mileensis
Source: Nat Prod Bioprospect. 2013 Oct 16;3(5):243–9. doi: 10.1007/s13659-013-0059-y (PMC4131618; doi:10.1007/s13659-013-0059-y)
Supplement: Supplementary file 3 — Supplementary material, approximately 29.8 MB. [file 13659_2013_59_MOESM3_ESM.cif]

data_090603a

 

_audit_creation_method            SHELXL-97

_chemical_name_systematic

;

 ?

;

_chemical_name_common             ?

_chemical_melting_point           ?

_chemical_formula_moiety          ?

_chemical_formula_sum

 'C22 H28 O8'

_chemical_formula_weight          420.44

 

loop_

 _atom_type_symbol

 _atom_type_description

 _atom_type_scat_dispersion_real

 _atom_type_scat_dispersion_imag

 _atom_type_scat_source

 'C'  'C'   0.0033   0.0016

 'International Tables Vol C Tables 4.2.6.8 and 6.1.1.4'

 'H'  'H'   0.0000   0.0000

 'International Tables Vol C Tables 4.2.6.8 and 6.1.1.4'

 'O'  'O'   0.0106   0.0060

 'International Tables Vol C Tables 4.2.6.8 and 6.1.1.4'

 

_symmetry_cell_setting            Monoclinic

_symmetry_space_group_name_H-M    P1

 

loop_

 _symmetry_equiv_pos_as_xyz

 'x, y, z'

 

_cell_length_a                    4.287(2)

_cell_length_b                    9.320(5)

_cell_length_c                    27.001(14)

_cell_angle_alpha                 90.00

_cell_angle_beta                  90.00

_cell_angle_gamma                 100.268(9)

_cell_volume                      1061.6(9)

_cell_formula_units_Z             2

_cell_measurement_temperature     298(2)

_cell_measurement_reflns_used     194

_cell_measurement_theta_min       2.35

_cell_measurement_theta_max       12.08

 

_exptl_crystal_description        irregular

_exptl_crystal_colour             colourless

_exptl_crystal_size_max           0.20

_exptl_crystal_size_mid           0.13

_exptl_crystal_size_min           0.06

_exptl_crystal_density_meas       0

_exptl_crystal_density_diffrn     1.315

_exptl_crystal_density_method     'not measured'

_exptl_crystal_F_000              448

_exptl_absorpt_coefficient_mu     0.100

_exptl_absorpt_correction_type    multi-scan

_exptl_absorpt_correction_T_min   0.9803

_exptl_absorpt_correction_T_max   0.9940

_exptl_absorpt_process_details    sadabs

 

_exptl_special_details

;

 ?

;

 

_diffrn_ambient_temperature       298(2)

_diffrn_radiation_wavelength      0.71073

_diffrn_radiation_type            MoK\a

_diffrn_radiation_source          'fine-focus sealed tube'

_diffrn_radiation_monochromator   graphite

_diffrn_measurement_device_type   'CCD area detector'

_diffrn_measurement_method        'phi and omega scans'

_diffrn_detector_area_resol_mean  ?

_diffrn_standards_number          ?

_diffrn_standards_interval_count  ?

_diffrn_standards_interval_time   ?

_diffrn_standards_decay_%         ?

_diffrn_reflns_number             6867

_diffrn_reflns_av_R_equivalents   0.1011

_diffrn_reflns_av_sigmaI/netI     0.4433

_diffrn_reflns_limit_h_min        -5

_diffrn_reflns_limit_h_max        3

_diffrn_reflns_limit_k_min        -11

_diffrn_reflns_limit_k_max        12

_diffrn_reflns_limit_l_min        -35

_diffrn_reflns_limit_l_max        34

_diffrn_reflns_theta_min          2.22

_diffrn_reflns_theta_max          28.42

_reflns_number_total              5809

_reflns_number_gt                 1253

_reflns_threshold_expression      >2sigma(I)

 

_computing_data_collection        'Bruker apex II'

_computing_cell_refinement        'Bruker apex II'

_computing_data_reduction         'Bruker SAINT'

_computing_structure_solution     'SHELXS-97 (Sheldrick, 1990)'

_computing_structure_refinement   'SHELXL-97 (Sheldrick, 1997)'

_computing_molecular_graphics     'Bruker SHELXTL'

_computing_publication_material   'Bruker SHELXTL'

 

_refine_special_details

;

 Refinement of F^2^ against ALL reflections.  The weighted R-factor wR and

 goodness of fit S are based on F^2^, conventional R-factors R are based

 on F, with F set to zero for negative F^2^. The threshold expression of

 F^2^ > 2sigma(F^2^) is used only for calculating R-factors(gt) etc. and is

 not relevant to the choice of reflections for refinement.  R-factors based

 on F^2^ are statistically about twice as large as those based on F, and R-

 factors based on ALL data will be even larger.

;

 

_refine_ls_structure_factor_coef  Fsqd

_refine_ls_matrix_type            full

_refine_ls_weighting_scheme       calc

_refine_ls_weighting_details

 'calc w=1/[\s^2^(Fo^2^)+(0.0473P)^2^+0.0000P] where P=(Fo^2^+2Fc^2^)/3'

_atom_sites_solution_primary      direct

_atom_sites_solution_secondary    difmap

_atom_sites_solution_hydrogens    geom

_refine_ls_hydrogen_treatment     constr

_refine_ls_extinction_method      SHELXL

_refine_ls_extinction_coef        0.0089(19)

_refine_ls_extinction_expression

 'Fc^*^=kFc[1+0.001xFc^2^\l^3^/sin(2\q)]^-1/4^'

_refine_ls_abs_structure_details

 'Flack H D (1983), Acta Cryst. A39, 876-881'

_refine_ls_abs_structure_Flack    7(6)

_refine_ls_number_reflns          5809

_refine_ls_number_parameters      550

_refine_ls_number_restraints      3

_refine_ls_R_factor_all           0.3603

_refine_ls_R_factor_gt            0.0863

_refine_ls_wR_factor_ref          0.2264

_refine_ls_wR_factor_gt           0.1288

_refine_ls_goodness_of_fit_ref    0.876

_refine_ls_restrained_S_all       0.876

_refine_ls_shift/su_max           0.775

_refine_ls_shift/su_mean          0.211

 

loop_

 _atom_site_label

 _atom_site_type_symbol

 _atom_site_fract_x

 _atom_site_fract_y

 _atom_site_fract_z

 _atom_site_U_iso_or_equiv

 _atom_site_adp_type

 _atom_site_occupancy

 _atom_site_symmetry_multiplicity

 _atom_site_calc_flag

 _atom_site_refinement_flags

 _atom_site_disorder_assembly

 _atom_site_disorder_group

C35 C 0.549(6) 0.170(2) 0.0762(7) 0.041(6) Uani 1 1 d . . .

O3 O 0.698(4) 0.5453(17) 0.8271(6) 0.067(5) Uani 1 1 d . . .

O18 O 0.190(4) 0.0497(15) 0.1586(5) 0.048(4) Uani 1 1 d . . .

O1 O 1.280(4) 0.4880(17) 0.9746(6) 0.068(6) Uani 1 1 d . . .

O2 O 1.259(5) 0.3229(18) 0.9148(8) 0.084(7) Uani 1 1 d . . .

C19 C 0.494(5) 0.1856(17) 0.6151(6) 0.029(6) Uani 1 1 d . . .

O7 O 0.118(4) 0.4544(17) 0.5094(6) 0.066(5) Uani 1 1 d . . .

O6 O 0.154(5) 0.621(2) 0.5665(7) 0.076(6) Uani 1 1 d . . .

C29 C 0.990(6) 0.673(3) 0.3719(8) 0.057(7) Uani 1 1 d . . .

O11 O 0.650(5) 1.1269(19) 0.4158(8) 0.090(7) Uani 1 1 d . . .

O17 O 0.775(5) -0.0117(18) 0.0096(6) 0.065(5) Uani 1 1 d . . .

O13 O 1.210(4) 0.9031(18) 0.3292(6) 0.070(5) Uani 1 1 d . . .

C21 C 0.227(6) 0.503(2) 0.5564(9) 0.049(7) Uani 1 1 d . . .

O8 O 0.724(4) 0.3989(16) 0.6567(5) 0.057(5) Uani 1 1 d . . .

C33 C 0.405(6) -0.0329(18) 0.1373(7) 0.047(7) Uani 1 1 d . . .

H33A H 0.2961 -0.1321 0.1318 0.056 Uiso 1 1 calc R . .

H33B H 0.5774 -0.0363 0.1603 0.056 Uiso 1 1 calc R . .

C5 C 1.043(6) 0.677(3) 0.9085(7) 0.039(6) Uani 1 1 d . . .

C41 C 0.700(6) -0.0554(19) 0.0509(10) 0.056(7) Uani 1 1 d . . .

C38 C 0.423(7) 0.411(2) 0.1077(8) 0.067(8) Uani 1 1 d . . .

H38 H 0.5076 0.4509 0.0780 0.081 Uiso 1 1 calc R . .

C3 C 0.920(7) 0.473(2) 0.8520(10) 0.061(8) Uani 1 1 d . . .

H3A H 1.0967 0.4695 0.8299 0.073 Uiso 1 1 calc R . .

H3B H 0.8190 0.3738 0.8589 0.073 Uiso 1 1 calc R . .

C24 C 0.864(6) 0.907(3) 0.3963(8) 0.063(8) Uani 1 1 d . . .

C22 C 1.088(8) 0.748(3) 0.3200(10) 0.075(9) Uani 1 1 d . . .

H22 H 1.2619 0.7043 0.3067 0.091 Uiso 1 1 calc R . .

O12 O 0.617(5) 0.9545(18) 0.4748(7) 0.070(6) Uani 1 1 d . . .

C13 C 0.495(6) 0.481(2) 0.6379(8) 0.048(6) Uani 1 1 d . . .

H13A H 0.5963 0.5820 0.6327 0.058 Uiso 1 1 calc R . .

H13B H 0.3260 0.4804 0.6618 0.058 Uiso 1 1 calc R . .

C16 C 0.244(6) 0.212(2) 0.5279(7) 0.056(7) Uani 1 1 d . . .

H16A H 0.3737 0.1431 0.5164 0.067 Uiso 1 1 calc R . .

H16B H 0.0275 0.1600 0.5311 0.067 Uiso 1 1 calc R . .

O16 O 0.754(5) -0.173(2) 0.0673(6) 0.077(6) Uani 1 1 d . . .

C37 C 0.659(7) 0.108(3) -0.0067(8) 0.071(8) Uani 1 1 d . . .

H37A H 0.4437 0.0758 -0.0182 0.085 Uiso 1 1 calc R . .

H37B H 0.7839 0.1480 -0.0351 0.085 Uiso 1 1 calc R . .

C26 C 0.721(6) 0.707(2) 0.4557(7) 0.048(6) Uani 1 1 d . . .

H26A H 0.8124 0.6250 0.4674 0.058 Uiso 1 1 calc R . .

H26B H 0.4956 0.6732 0.4506 0.058 Uiso 1 1 calc R . .

C9 C 0.941(6) 0.777(3) 0.8739(9) 0.063(7) Uani 1 1 d . . .

C34 C 0.542(6) 0.032(2) 0.0881(8) 0.041(6) Uani 1 1 d . . .

C23 C 0.975(6) 0.975(3) 0.3513(10) 0.084(9) Uani 1 1 d . . .

H23A H 1.0661 1.0766 0.3576 0.100 Uiso 1 1 calc R . .

H23B H 0.7989 0.9727 0.3286 0.100 Uiso 1 1 calc R . .

C6 C 1.183(6) 0.732(2) 0.9566(7) 0.056(8) Uani 1 1 d . . .

H6A H 1.0806 0.8112 0.9681 0.067 Uiso 1 1 calc R . .

H6B H 1.4068 0.7706 0.9524 0.067 Uiso 1 1 calc R . .

C25 C 0.877(6) 0.763(2) 0.4068(9) 0.048(7) Uani 1 1 d . . .

C4 C 1.041(6) 0.541(3) 0.8975(8) 0.048(6) Uani 1 1 d . . .

C40 C 0.310(8) 0.509(3) 0.1396(10) 0.102(11) Uani 1 1 d . . .

H40A H 0.1594 0.4563 0.1622 0.153 Uiso 1 1 calc R . .

H40B H 0.2090 0.5749 0.1204 0.153 Uiso 1 1 calc R . .

H40C H 0.4837 0.5640 0.1578 0.153 Uiso 1 1 calc R . .

C36 C 0.656(7) 0.228(2) 0.0290(9) 0.071(8) Uani 1 1 d . . .

H36 H 0.7142 0.3268 0.0218 0.086 Uiso 1 1 calc R . .

C7 C 1.139(8) 0.612(3) 0.9942(10) 0.075(9) Uani 1 1 d . . .

H7A H 0.9146 0.5793 1.0007 0.089 Uiso 1 1 calc R . .

H7B H 1.2413 0.6465 1.0250 0.089 Uiso 1 1 calc R . .

C17 C 0.257(7) 0.334(3) 0.4909(8) 0.062(8) Uani 1 1 d . . .

H17A H 0.4764 0.3699 0.4821 0.074 Uiso 1 1 calc R . .

H17B H 0.1458 0.2962 0.4611 0.074 Uiso 1 1 calc R . .

C39 C 0.429(6) 0.265(2) 0.1136(8) 0.038(6) Uani 1 1 d . . .

C11 C 1.202(7) 0.435(3) 0.9291(9) 0.064(9) Uani 1 1 d . . .

C12 C 0.597(7) 0.258(3) 0.6640(9) 0.074(9) Uani 1 1 d . . .

H12 H 0.7696 0.2113 0.6762 0.089 Uiso 1 1 calc R . .

C31 C 0.721(7) 1.016(3) 0.4246(7) 0.070(9) Uani 1 1 d . . .

C27 C 0.773(7) 0.832(2) 0.4952(9) 0.071(9) Uani 1 1 d . . .

H27A H 0.6761 0.7968 0.5265 0.086 Uiso 1 1 calc R . .

H27B H 0.9972 0.8659 0.5006 0.086 Uiso 1 1 calc R . .

C20 C 0.578(7) -0.068(2) 0.6403(7) 0.060(8) Uani 1 1 d . . .

H20A H 0.7931 -0.0330 0.6501 0.090 Uiso 1 1 calc R . .

H20B H 0.5609 -0.1646 0.6268 0.090 Uiso 1 1 calc R . .

H20C H 0.4414 -0.0710 0.6686 0.090 Uiso 1 1 calc R . .

C18 C 0.480(6) 0.033(3) 0.6013(10) 0.091(10) Uani 1 1 d . . .

H18A H 0.6137 0.0299 0.5725 0.110 Uiso 1 1 calc R . .

H18B H 0.2642 -0.0063 0.5914 0.110 Uiso 1 1 calc R . .

C28 C 0.968(7) 0.539(2) 0.3826(11) 0.075(9) Uani 1 1 d . . .

H28 H 0.8964 0.5034 0.4135 0.090 Uiso 1 1 calc R . .

C30 C 1.069(7) 0.432(3) 0.3413(11) 0.092(11) Uani 1 1 d . . .

H30A H 1.1334 0.4868 0.3118 0.137 Uiso 1 1 calc R . .

H30B H 0.8921 0.3565 0.3340 0.137 Uiso 1 1 calc R . .

H30C H 1.2422 0.3895 0.3534 0.137 Uiso 1 1 calc R . .

C32 C 0.295(6) 0.203(2) 0.1610(9) 0.046(6) Uani 1 1 d . . .

H32 H 0.1240 0.2529 0.1722 0.055 Uiso 1 1 calc R . .

C10 C 0.807(9) 1.012(3) 0.8388(12) 0.138(14) Uani 1 1 d . . .

H10A H 0.6782 0.9550 0.8143 0.207 Uiso 1 1 calc R . .

H10B H 0.9830 1.0728 0.8230 0.207 Uiso 1 1 calc R . .

H10C H 0.6823 1.0720 0.8561 0.207 Uiso 1 1 calc R . .

O9 O 0.344(4) 0.2148(14) 0.6952(5) 0.052(5) Uani 1 1 d . . .

O14 O 0.843(4) 0.7162(18) 0.2889(6) 0.060(5) Uani 1 1 d . . .

C14 C 0.357(5) 0.416(2) 0.5891(8) 0.046(6) Uani 1 1 d . . .

C15 C 0.366(6) 0.274(3) 0.5787(9) 0.054(7) Uani 1 1 d . . .

C1 C 0.807(5) 0.707(2) 0.8253(8) 0.042(6) Uani 1 1 d . . .

H1 H 0.6327 0.7543 0.8142 0.051 Uiso 1 1 calc R . .

O4 O 1.052(4) 0.7260(19) 0.7884(6) 0.083(6) Uani 1 1 d . . .

C8 C 0.931(6) 0.910(2) 0.8759(8) 0.052(7) Uani 1 1 d . . .

H8 H 1.0122 0.9549 0.9050 0.062 Uiso 1 1 calc R . .

C51 C 0.951(8) 0.750(3) 0.2398(9) 0.094(11) Uani 1 1 d . . .

H51A H 0.9505 0.8515 0.2333 0.141 Uiso 1 1 calc R . .

H51B H 0.8130 0.6914 0.2168 0.141 Uiso 1 1 calc R . .

H51C H 1.1624 0.7309 0.2362 0.141 Uiso 1 1 calc R . .

C50 C 0.455(9) 0.254(4) 0.7477(9) 0.157(15) Uani 1 1 d . . .

H50A H 0.6820 0.2734 0.7487 0.236 Uiso 1 1 calc R . .

H50B H 0.3756 0.1746 0.7695 0.236 Uiso 1 1 calc R . .

H50C H 0.3758 0.3396 0.7581 0.236 Uiso 1 1 calc R . .

O19 O 0.559(4) 0.2240(19) 0.1964(5) 0.069(6) Uani 1 1 d . . .

C52 C 0.469(8) 0.184(3) 0.2477(7) 0.137(14) Uani 1 1 d . . .

H52A H 0.3673 0.2574 0.2622 0.206 Uiso 1 1 calc R . .

H52B H 0.6559 0.1758 0.2664 0.206 Uiso 1 1 calc R . .

H52C H 0.3265 0.0919 0.2481 0.206 Uiso 1 1 calc R . .

C2 C 0.977(7) 0.689(2) 0.7401(8) 0.075(9) Uani 1 1 d . . .

H2A H 0.9160 0.5849 0.7375 0.113 Uiso 1 1 calc R . .

H2B H 1.1590 0.7210 0.7195 0.113 Uiso 1 1 calc R . .

H2C H 0.8053 0.7347 0.7295 0.113 Uiso 1 1 calc R . .

 

loop_

 _atom_site_aniso_label

 _atom_site_aniso_U_11

 _atom_site_aniso_U_22

 _atom_site_aniso_U_33

 _atom_site_aniso_U_23

 _atom_site_aniso_U_13

 _atom_site_aniso_U_12

C35 0.038(16) 0.066(15) 0.020(11) 0.016(10) 0.007(10) 0.015(12)

O3 0.049(13) 0.074(12) 0.076(12) -0.018(10) -0.020(11) 0.009(10)

O18 0.060(12) 0.051(9) 0.042(8) 0.001(7) 0.011(8) 0.032(9)

O1 0.086(15) 0.060(10) 0.071(12) 0.022(9) -0.025(11) 0.049(10)

O2 0.113(19) 0.032(10) 0.114(15) 0.002(10) 0.009(13) 0.037(11)

C19 0.060(17) 0.007(8) 0.021(10) -0.005(7) -0.003(10) 0.008(9)

O7 0.074(15) 0.058(11) 0.058(11) -0.001(9) 0.001(9) -0.011(10)

O6 0.087(16) 0.071(13) 0.073(13) 0.003(10) 0.006(11) 0.023(12)

C29 0.063(18) 0.059(16) 0.046(14) 0.009(12) 0.036(12) 0.002(13)

O11 0.092(18) 0.042(10) 0.150(17) 0.015(10) 0.000(13) 0.054(11)

O17 0.083(15) 0.063(11) 0.054(12) -0.001(9) 0.022(10) 0.031(11)

O13 0.043(13) 0.063(11) 0.096(13) 0.028(9) 0.001(10) -0.017(10)

C21 0.059(19) 0.037(13) 0.047(16) -0.021(11) 0.003(13) -0.002(13)

O8 0.055(13) 0.045(10) 0.067(11) 0.011(8) -0.003(10) -0.001(9)

C33 0.064(18) 0.024(10) 0.053(14) 0.041(10) 0.011(13) 0.012(11)

C5 0.043(17) 0.056(14) 0.027(13) 0.004(10) 0.007(11) 0.029(13)

C41 0.056(17) 0.003(9) 0.11(2) 0.000(11) 0.015(15) 0.020(10)

C38 0.10(2) 0.056(15) 0.045(13) 0.032(11) 0.028(13) 0.022(15)

C3 0.05(2) 0.057(17) 0.073(19) 0.017(14) 0.011(15) -0.002(14)

C24 0.058(19) 0.10(2) 0.027(13) 0.022(13) 0.027(12) 0.009(16)

C22 0.08(3) 0.08(2) 0.073(18) 0.015(15) 0.045(17) 0.04(2)

O12 0.060(15) 0.056(11) 0.091(14) -0.018(10) -0.013(11) -0.002(10)

C13 0.058(18) 0.056(14) 0.034(12) -0.012(10) -0.016(12) 0.018(13)

C16 0.057(16) 0.041(12) 0.064(15) -0.045(11) -0.029(12) -0.010(11)

O16 0.090(16) 0.083(13) 0.058(11) -0.024(10) -0.001(10) 0.015(12)

C37 0.063(19) 0.087(18) 0.050(15) -0.026(13) 0.014(13) -0.019(15)

C26 0.059(16) 0.049(12) 0.031(11) 0.038(10) 0.007(11) -0.004(11)

C9 0.044(17) 0.070(17) 0.072(18) -0.019(14) -0.017(13) 0.003(14)

C34 0.048(18) 0.030(11) 0.048(13) -0.013(10) -0.027(12) 0.015(11)

C23 0.043(18) 0.105(19) 0.10(2) -0.068(16) -0.016(16) 0.014(15)

C6 0.076(19) 0.066(15) 0.038(13) 0.025(11) 0.047(13) 0.047(14)

C25 0.046(17) 0.026(11) 0.070(16) -0.007(11) -0.026(13) -0.001(11)

C4 0.040(16) 0.075(16) 0.028(12) 0.023(11) 0.028(11) 0.013(14)

C40 0.16(3) 0.081(18) 0.08(2) 0.020(15) -0.005(19) 0.069(19)

C36 0.08(2) 0.053(14) 0.077(17) -0.046(13) -0.004(15) 0.010(14)

C7 0.06(2) 0.09(2) 0.079(19) -0.005(16) 0.013(16) 0.012(19)

C17 0.09(2) 0.068(17) 0.029(14) 0.020(12) -0.011(14) 0.019(16)

C39 0.042(16) 0.032(12) 0.041(13) -0.012(10) -0.026(12) 0.011(11)

C11 0.039(19) 0.11(2) 0.045(15) 0.028(15) -0.013(13) 0.006(17)

C12 0.08(2) 0.076(19) 0.066(18) 0.006(15) -0.043(15) 0.010(17)

C31 0.049(18) 0.14(2) 0.010(11) -0.013(14) -0.012(11) -0.023(17)

C27 0.09(2) 0.057(15) 0.083(17) 0.050(13) -0.012(15) 0.055(14)

C20 0.10(2) 0.047(14) 0.039(12) 0.023(11) 0.011(13) 0.030(15)

C18 0.038(15) 0.10(2) 0.13(2) 0.048(16) 0.053(15) -0.006(14)

C28 0.06(2) 0.052(15) 0.12(2) -0.060(15) -0.021(16) 0.019(14)

C30 0.050(19) 0.060(16) 0.16(3) -0.060(17) 0.032(18) -0.009(14)

C32 0.040(15) 0.031(11) 0.068(17) -0.016(11) -0.025(12) 0.009(11)

C10 0.14(4) 0.076(19) 0.20(3) 0.039(19) -0.07(3) 0.03(2)

O9 0.079(15) 0.036(8) 0.044(10) 0.007(7) 0.018(10) 0.018(9)

O14 0.056(15) 0.063(11) 0.060(12) -0.017(9) 0.005(10) 0.006(10)

C14 0.038(14) 0.034(12) 0.067(15) -0.027(11) -0.036(11) 0.008(10)

C15 0.038(17) 0.051(16) 0.067(17) -0.010(13) 0.009(13) -0.005(13)

C1 0.028(13) 0.045(12) 0.058(14) 0.017(11) 0.029(11) 0.019(11)

O4 0.051(13) 0.130(16) 0.060(12) -0.005(11) -0.008(10) -0.003(11)

C8 0.08(2) 0.043(13) 0.031(11) -0.020(10) -0.006(11) 0.014(13)

C51 0.12(3) 0.072(16) 0.09(2) -0.025(15) -0.040(19) 0.002(17)

C50 0.13(3) 0.27(4) 0.057(17) -0.05(2) -0.072(18) 0.02(3)

O19 0.064(14) 0.101(13) 0.038(10) 0.010(9) -0.025(10) 0.005(11)

C52 0.15(3) 0.26(4) 0.002(10) 0.040(15) 0.055(14) 0.04(3)

C2 0.11(3) 0.083(17) 0.026(14) 0.017(12) 0.026(14) -0.005(17)

 

_geom_special_details

;

 All esds (except the esd in the dihedral angle between two l.s. planes)

 are estimated using the full covariance matrix.  The cell esds are taken

 into account individually in the estimation of esds in distances, angles

 and torsion angles; correlations between esds in cell parameters are only

 used when they are defined by crystal symmetry.  An approximate (isotropic)

 treatment of cell esds is used for estimating esds involving l.s. planes.

;

 

loop_

 _geom_bond_atom_site_label_1

 _geom_bond_atom_site_label_2

 _geom_bond_distance

 _geom_bond_site_symmetry_2

 _geom_bond_publ_flag

C35 C34 1.32(3) . ?

C35 C36 1.43(3) . ?

C35 C39 1.49(3) . ?

O3 C3 1.43(3) . ?

O3 C1 1.50(2) . ?

O18 C32 1.42(2) . ?

O18 C33 1.42(2) . ?

O1 C11 1.35(3) . ?

O1 C7 1.49(3) . ?

O2 C11 1.18(3) . ?

C19 C18 1.46(3) . ?

C19 C15 1.45(3) . ?

C19 C12 1.51(3) . ?

O7 C21 1.40(3) . ?

O7 C17 1.45(3) . ?

O6 C21 1.23(2) . ?

C29 C28 1.27(3) . ?

C29 C25 1.40(3) . ?

C29 C22 1.59(3) . ?

O11 C31 1.15(3) . ?

O17 C41 1.21(3) . ?

O17 C37 1.38(3) . ?

O13 C23 1.44(3) . ?

O13 C22 1.47(3) . ?

C21 C14 1.38(3) . ?

O8 C12 1.34(3) . ?

O8 C13 1.44(2) . ?

C33 C34 1.53(3) . ?

C33 H33A 0.9700 . ?

C33 H33B 0.9700 . ?

C5 C4 1.30(3) . ?

C5 C9 1.44(3) . ?

C5 C6 1.48(3) . ?

C41 O16 1.24(2) . ?

C41 C34 1.53(3) . ?

C38 C39 1.38(3) . ?

C38 C40 1.41(3) . ?

C38 H38 0.9300 . ?

C3 C4 1.44(3) . ?

C3 H3A 0.9700 . ?

C3 H3B 0.9700 . ?

C24 C25 1.38(3) . ?

C24 C23 1.42(3) . ?

C24 C31 1.49(4) . ?

C22 O14 1.33(3) . ?

C22 H22 0.9800 . ?

O12 C31 1.51(3) . ?

O12 C27 1.53(2) . ?

C13 C14 1.53(3) . ?

C13 H13A 0.9700 . ?

C13 H13B 0.9700 . ?

C16 C17 1.51(3) . ?

C16 C15 1.54(3) . ?

C16 H16A 0.9700 . ?

C16 H16B 0.9700 . ?

C37 C36 1.47(3) . ?

C37 H37A 0.9700 . ?

C37 H37B 0.9700 . ?

C26 C25 1.53(3) . ?

C26 C27 1.57(3) . ?

C26 H26A 0.9700 . ?

C26 H26B 0.9700 . ?

C9 C8 1.25(3) . ?

C9 C1 1.53(3) . ?

C23 H23A 0.9700 . ?

C23 H23B 0.9700 . ?

C6 C7 1.50(3) . ?

C6 H6A 0.9700 . ?

C6 H6B 0.9700 . ?

C4 C11 1.56(3) . ?

C40 H40A 0.9600 . ?

C40 H40B 0.9600 . ?

C40 H40C 0.9600 . ?

C36 H36 0.9300 . ?

C7 H7A 0.9700 . ?

C7 H7B 0.9700 . ?

C17 H17A 0.9700 . ?

C17 H17B 0.9700 . ?

C39 C32 1.48(3) . ?

C12 O9 1.38(3) . ?

C12 H12 0.9800 . ?

C27 H27A 0.9700 . ?

C27 H27B 0.9700 . ?

C20 C18 1.52(3) . ?

C20 H20A 0.9600 . ?

C20 H20B 0.9600 . ?

C20 H20C 0.9600 . ?

C18 H18A 0.9700 . ?

C18 H18B 0.9700 . ?

C28 C30 1.60(3) . ?

C28 H28 0.9300 . ?

C30 H30A 0.9600 . ?

C30 H30B 0.9600 . ?

C30 H30C 0.9600 . ?

C32 O19 1.47(3) . ?

C32 H32 0.9800 . ?

C10 C8 1.54(4) . ?

C10 H10A 0.9600 . ?

C10 H10B 0.9600 . ?

C10 H10C 0.9600 . ?

O9 C50 1.52(3) . ?

O14 C51 1.42(3) . ?

C14 C15 1.36(3) . ?

C1 O4 1.43(3) . ?

C1 H1 0.9800 . ?

O4 C2 1.37(2) . ?

C8 H8 0.9300 . ?

C51 H51A 0.9600 . ?

C51 H51B 0.9600 . ?

C51 H51C 0.9600 . ?

C50 H50A 0.9601 . ?

C50 H50B 0.9601 . ?

C50 H50C 0.9601 . ?

O19 C52 1.47(2) . ?

C52 H52A 0.9602 . ?

C52 H52B 0.9602 . ?

C52 H52C 0.9602 . ?

C2 H2A 0.9600 . ?

C2 H2B 0.9600 . ?

C2 H2C 0.9600 . ?

 

loop_

 _geom_angle_atom_site_label_1

 _geom_angle_atom_site_label_2

 _geom_angle_atom_site_label_3

 _geom_angle

 _geom_angle_site_symmetry_1

 _geom_angle_site_symmetry_3

 _geom_angle_publ_flag

C34 C35 C36 123(2) . . ?

C34 C35 C39 117(2) . . ?

C36 C35 C39 120(2) . . ?

C3 O3 C1 111.9(17) . . ?

C32 O18 C33 116.4(17) . . ?

C11 O1 C7 120(2) . . ?

C18 C19 C15 115.3(19) . . ?

C18 C19 C12 127.9(19) . . ?

C15 C19 C12 116.5(17) . . ?

C21 O7 C17 113.7(19) . . ?

C28 C29 C25 118(2) . . ?

C28 C29 C22 127(3) . . ?

C25 C29 C22 115(2) . . ?

C41 O17 C37 117.2(19) . . ?

C23 O13 C22 111.9(19) . . ?

O6 C21 C14 125(2) . . ?

O6 C21 O7 111(2) . . ?

C14 C21 O7 123(2) . . ?

C12 O8 C13 112.3(19) . . ?

O18 C33 C34 112.1(14) . . ?

O18 C33 H33A 109.3 . . ?

C34 C33 H33A 109.5 . . ?

O18 C33 H33B 109.1 . . ?

C34 C33 H33B 108.8 . . ?

H33A C33 H33B 107.9 . . ?

C4 C5 C9 122(2) . . ?

C4 C5 C6 118(2) . . ?

C9 C5 C6 120(2) . . ?

O17 C41 O16 123(2) . . ?

O17 C41 C34 122.9(17) . . ?

O16 C41 C34 114(2) . . ?

C39 C38 C40 130(2) . . ?

C39 C38 H38 114.8 . . ?

C40 C38 H38 115.0 . . ?

O3 C3 C4 114(2) . . ?

O3 C3 H3A 108.9 . . ?

C4 C3 H3A 108.9 . . ?

O3 C3 H3B 108.4 . . ?

C4 C3 H3B 108.5 . . ?

H3A C3 H3B 107.5 . . ?

C25 C24 C23 123(2) . . ?

C25 C24 C31 131(2) . . ?

C23 C24 C31 106(2) . . ?

O14 C22 O13 117(2) . . ?

O14 C22 C29 109(2) . . ?

O13 C22 C29 108(2) . . ?

O14 C22 H22 107.5 . . ?

O13 C22 H22 107.8 . . ?

C29 C22 H22 107.8 . . ?

C31 O12 C27 118(2) . . ?

O8 C13 C14 110.0(17) . . ?

O8 C13 H13A 109.8 . . ?

C14 C13 H13A 109.7 . . ?

O8 C13 H13B 109.6 . . ?

C14 C13 H13B 109.4 . . ?

H13A C13 H13B 108.2 . . ?

C17 C16 C15 109.8(17) . . ?

C17 C16 H16A 110.0 . . ?

C15 C16 H16A 110.4 . . ?

C17 C16 H16B 109.6 . . ?

C15 C16 H16B 108.7 . . ?

H16A C16 H16B 108.3 . . ?

O17 C37 C36 117(2) . . ?

O17 C37 H37A 107.4 . . ?

C36 C37 H37A 108.2 . . ?

O17 C37 H37B 108.3 . . ?

C36 C37 H37B 107.9 . . ?

H37A C37 H37B 107.3 . . ?

C25 C26 C27 109.6(17) . . ?

C25 C26 H26A 109.9 . . ?

C27 C26 H26A 109.8 . . ?

C25 C26 H26B 109.6 . . ?

C27 C26 H26B 109.7 . . ?

H26A C26 H26B 108.2 . . ?

C8 C9 C5 133(2) . . ?

C8 C9 C1 112(2) . . ?

C5 C9 C1 115(2) . . ?

C35 C34 C41 115(2) . . ?

C35 C34 C33 122.5(19) . . ?

C41 C34 C33 122.4(17) . . ?

C24 C23 O13 111(2) . . ?

C24 C23 H23A 109.1 . . ?

O13 C23 H23A 109.4 . . ?

C24 C23 H23B 110.1 . . ?

O13 C23 H23B 109.4 . . ?

H23A C23 H23B 108.1 . . ?

C5 C6 C7 110(2) . . ?

C5 C6 H6A 109.2 . . ?

C7 C6 H6A 109.7 . . ?

C5 C6 H6B 110.3 . . ?

C7 C6 H6B 109.5 . . ?

H6A C6 H6B 108.1 . . ?

C24 C25 C29 121(2) . . ?

C24 C25 C26 115(2) . . ?

C29 C25 C26 123.2(19) . . ?

C5 C4 C3 124(2) . . ?

C5 C4 C11 125(2) . . ?

C3 C4 C11 111(2) . . ?

C38 C40 H40A 109.3 . . ?

C38 C40 H40B 108.8 . . ?

H40A C40 H40B 109.5 . . ?

C38 C40 H40C 110.3 . . ?

H40A C40 H40C 109.5 . . ?

H40B C40 H40C 109.5 . . ?

C35 C36 C37 110(2) . . ?

C35 C36 H36 125.1 . . ?

C37 C36 H36 125.1 . . ?

C6 C7 O1 109(2) . . ?

C6 C7 H7A 110.0 . . ?

O1 C7 H7A 109.5 . . ?

C6 C7 H7B 110.0 . . ?

O1 C7 H7B 109.9 . . ?

H7A C7 H7B 108.4 . . ?

O7 C17 C16 113.1(19) . . ?

O7 C17 H17A 109.4 . . ?

C16 C17 H17A 108.6 . . ?

O7 C17 H17B 108.9 . . ?

C16 C17 H17B 108.9 . . ?

H17A C17 H17B 107.7 . . ?

C38 C39 C32 114(2) . . ?

C38 C39 C35 125(2) . . ?

C32 C39 C35 120.5(19) . . ?

O2 C11 O1 123(2) . . ?

O2 C11 C4 125(2) . . ?

O1 C11 C4 112(2) . . ?

O8 C12 O9 122(2) . . ?

O8 C12 C19 110(2) . . ?

O9 C12 C19 105(2) . . ?

O8 C12 H12 106.0 . . ?

O9 C12 H12 106.6 . . ?

C19 C12 H12 106.1 . . ?

O11 C31 C24 136(2) . . ?

O11 C31 O12 115(3) . . ?

C24 C31 O12 109(2) . . ?

O12 C27 C26 106.8(17) . . ?

O12 C27 H27A 110.1 . . ?

C26 C27 H27A 110.2 . . ?

O12 C27 H27B 110.9 . . ?

C26 C27 H27B 110.2 . . ?

H27A C27 H27B 108.5 . . ?

C18 C20 H20A 108.6 . . ?

C18 C20 H20B 109.9 . . ?

H20A C20 H20B 109.5 . . ?

C18 C20 H20C 109.9 . . ?

H20A C20 H20C 109.5 . . ?

H20B C20 H20C 109.5 . . ?

C19 C18 C20 117(2) . . ?

C19 C18 H18A 108.2 . . ?

C20 C18 H18A 108.5 . . ?

C19 C18 H18B 107.8 . . ?

C20 C18 H18B 107.3 . . ?

H18A C18 H18B 107.3 . . ?

C29 C28 C30 118(3) . . ?

C29 C28 H28 121.1 . . ?

C30 C28 H28 120.7 . . ?

C28 C30 H30A 109.2 . . ?

C28 C30 H30B 108.9 . . ?

H30A C30 H30B 109.5 . . ?

C28 C30 H30C 110.3 . . ?

H30A C30 H30C 109.5 . . ?

H30B C30 H30C 109.5 . . ?

O18 C32 C39 112.5(19) . . ?

O18 C32 O19 104.9(17) . . ?

C39 C32 O19 106.0(19) . . ?

O18 C32 H32 111.0 . . ?

C39 C32 H32 111.0 . . ?

O19 C32 H32 111.2 . . ?

C8 C10 H10A 110.2 . . ?

C8 C10 H10B 108.8 . . ?

H10A C10 H10B 109.5 . . ?

C8 C10 H10C 109.5 . . ?

H10A C10 H10C 109.5 . . ?

H10B C10 H10C 109.5 . . ?

C12 O9 C50 108(2) . . ?

C22 O14 C51 109(2) . . ?

C15 C14 C21 121(2) . . ?

C15 C14 C13 119(2) . . ?

C21 C14 C13 119.2(19) . . ?

C14 C15 C19 119(2) . . ?

C14 C15 C16 119(2) . . ?

C19 C15 C16 121.7(19) . . ?

O4 C1 O3 103.7(17) . . ?

O4 C1 C9 110(2) . . ?

O3 C1 C9 115.2(18) . . ?

O4 C1 H1 109.0 . . ?

O3 C1 H1 109.6 . . ?

C9 C1 H1 109.6 . . ?

C2 O4 C1 120(2) . . ?

C9 C8 C10 131(2) . . ?

C9 C8 H8 114.1 . . ?

C10 C8 H8 114.4 . . ?

O14 C51 H51A 109.5 . . ?

O14 C51 H51B 109.7 . . ?

H51A C51 H51B 109.5 . . ?

O14 C51 H51C 109.1 . . ?

H51A C51 H51C 109.5 . . ?

H51B C51 H51C 109.5 . . ?

O9 C50 H50A 109.7 . . ?

O9 C50 H50B 109.2 . . ?

H50A C50 H50B 109.5 . . ?

O9 C50 H50C 109.5 . . ?

H50A C50 H50C 109.5 . . ?

H50B C50 H50C 109.5 . . ?

C32 O19 C52 115(2) . . ?

O19 C52 H52A 109.5 . . ?

O19 C52 H52B 109.2 . . ?

H52A C52 H52B 109.5 . . ?

O19 C52 H52C 109.7 . . ?

H52A C52 H52C 109.5 . . ?

H52B C52 H52C 109.4 . . ?

O4 C2 H2A 109.5 . . ?

O4 C2 H2B 109.5 . . ?

H2A C2 H2B 109.5 . . ?

O4 C2 H2C 109.4 . . ?

H2A C2 H2C 109.5 . . ?

H2B C2 H2C 109.5 . . ?

 

loop_

 _geom_torsion_atom_site_label_1

 _geom_torsion_atom_site_label_2

 _geom_torsion_atom_site_label_3

 _geom_torsion_atom_site_label_4

 _geom_torsion

 _geom_torsion_site_symmetry_1

 _geom_torsion_site_symmetry_2

 _geom_torsion_site_symmetry_3

 _geom_torsion_site_symmetry_4

 _geom_torsion_publ_flag

C17 O7 C21 O6 167(2) . . . . ?

C17 O7 C21 C14 -22(3) . . . . ?

C32 O18 C33 C34 -48(2) . . . . ?

C37 O17 C41 O16 170(2) . . . . ?

C37 O17 C41 C34 -12(3) . . . . ?

C1 O3 C3 C4 45(3) . . . . ?

C23 O13 C22 O14 62(3) . . . . ?

C23 O13 C22 C29 -61(3) . . . . ?

C28 C29 C22 O14 76(4) . . . . ?

C25 C29 C22 O14 -95(3) . . . . ?

C28 C29 C22 O13 -156(3) . . . . ?

C25 C29 C22 O13 32(3) . . . . ?

C12 O8 C13 C14 -58(2) . . . . ?

C41 O17 C37 C36 41(3) . . . . ?

C4 C5 C9 C8 -178(3) . . . . ?

C6 C5 C9 C8 -3(5) . . . . ?

C4 C5 C9 C1 4(4) . . . . ?

C6 C5 C9 C1 179(2) . . . . ?

C36 C35 C34 C41 9(3) . . . . ?

C39 C35 C34 C41 -174(2) . . . . ?

C36 C35 C34 C33 -175(2) . . . . ?

C39 C35 C34 C33 2(3) . . . . ?

O17 C41 C34 C35 -13(3) . . . . ?

O16 C41 C34 C35 165(2) . . . . ?

O17 C41 C34 C33 171(2) . . . . ?

O16 C41 C34 C33 -11(3) . . . . ?

O18 C33 C34 C35 22(3) . . . . ?

O18 C33 C34 C41 -162.3(19) . . . . ?

C25 C24 C23 O13 -24(4) . . . . ?

C31 C24 C23 O13 159.7(19) . . . . ?

C22 O13 C23 C24 58(3) . . . . ?

C4 C5 C6 C7 -30(3) . . . . ?

C9 C5 C6 C7 155(2) . . . . ?

C23 C24 C25 C29 -3(4) . . . . ?

C31 C24 C25 C29 172(3) . . . . ?

C23 C24 C25 C26 -175(2) . . . . ?

C31 C24 C25 C26 0(4) . . . . ?

C28 C29 C25 C24 -174(3) . . . . ?

C22 C29 C25 C24 -2(4) . . . . ?

C28 C29 C25 C26 -2(4) . . . . ?

C22 C29 C25 C26 170(2) . . . . ?

C27 C26 C25 C24 -35(3) . . . . ?

C27 C26 C25 C29 153(2) . . . . ?

C9 C5 C4 C3 -4(4) . . . . ?

C6 C5 C4 C3 -179(2) . . . . ?

C9 C5 C4 C11 169(2) . . . . ?

C6 C5 C4 C11 -6(4) . . . . ?

O3 C3 C4 C5 -22(4) . . . . ?

O3 C3 C4 C11 164(2) . . . . ?

C34 C35 C36 C37 17(3) . . . . ?

C39 C35 C36 C37 -161(2) . . . . ?

O17 C37 C36 C35 -43(3) . . . . ?

C5 C6 C7 O1 56(3) . . . . ?

C11 O1 C7 C6 -51(3) . . . . ?

C21 O7 C17 C16 49(3) . . . . ?

C15 C16 C17 O7 -49(3) . . . . ?

C40 C38 C39 C32 0(4) . . . . ?

C40 C38 C39 C35 178(3) . . . . ?

C34 C35 C39 C38 179(3) . . . . ?

C36 C35 C39 C38 -3(4) . . . . ?

C34 C35 C39 C32 -3(3) . . . . ?

C36 C35 C39 C32 175(2) . . . . ?

C7 O1 C11 O2 -166(3) . . . . ?

C7 O1 C11 C4 16(3) . . . . ?

C5 C4 C11 O2 -163(3) . . . . ?

C3 C4 C11 O2 10(4) . . . . ?

C5 C4 C11 O1 15(4) . . . . ?

C3 C4 C11 O1 -172(2) . . . . ?

C13 O8 C12 O9 -59(3) . . . . ?

C13 O8 C12 C19 65(3) . . . . ?

C18 C19 C12 O8 150(2) . . . . ?

C15 C19 C12 O8 -36(3) . . . . ?

C18 C19 C12 O9 -76(3) . . . . ?

C15 C19 C12 O9 97(2) . . . . ?

C25 C24 C31 O11 -164(3) . . . . ?

C23 C24 C31 O11 12(4) . . . . ?

C25 C24 C31 O12 8(4) . . . . ?

C23 C24 C31 O12 -176(2) . . . . ?

C27 O12 C31 O11 -164(2) . . . . ?

C27 O12 C31 C24 22(3) . . . . ?

C31 O12 C27 C26 -56(3) . . . . ?

C25 C26 C27 O12 61(3) . . . . ?

C15 C19 C18 C20 -174(2) . . . . ?

C12 C19 C18 C20 0(4) . . . . ?

C25 C29 C28 C30 175(2) . . . . ?

C22 C29 C28 C30 4(4) . . . . ?

C33 O18 C32 C39 48(2) . . . . ?

C33 O18 C32 O19 -67(2) . . . . ?

C38 C39 C32 O18 157(2) . . . . ?

C35 C39 C32 O18 -21(3) . . . . ?

C38 C39 C32 O19 -89(2) . . . . ?

C35 C39 C32 O19 93(2) . . . . ?

O8 C12 O9 C50 -67(3) . . . . ?

C19 C12 O9 C50 167(2) . . . . ?

O13 C22 O14 C51 72(3) . . . . ?

C29 C22 O14 C51 -166(2) . . . . ?

O6 C21 C14 C15 165(3) . . . . ?

O7 C21 C14 C15 -5(4) . . . . ?

O6 C21 C14 C13 -15(4) . . . . ?

O7 C21 C14 C13 175(2) . . . . ?

O8 C13 C14 C15 23(3) . . . . ?

O8 C13 C14 C21 -157(2) . . . . ?

C21 C14 C15 C19 -178(2) . . . . ?

C13 C14 C15 C19 3(4) . . . . ?

C21 C14 C15 C16 3(4) . . . . ?

C13 C14 C15 C16 -176(2) . . . . ?

C18 C19 C15 C14 177(2) . . . . ?

C12 C19 C15 C14 3(3) . . . . ?

C18 C19 C15 C16 -4(3) . . . . ?

C12 C19 C15 C16 -178(2) . . . . ?

C17 C16 C15 C14 23(3) . . . . ?

C17 C16 C15 C19 -156(2) . . . . ?

C3 O3 C1 O4 75(2) . . . . ?

C3 O3 C1 C9 -45(3) . . . . ?

C8 C9 C1 O4 86(3) . . . . ?

C5 C9 C1 O4 -96(2) . . . . ?

C8 C9 C1 O3 -158(2) . . . . ?

C5 C9 C1 O3 20(3) . . . . ?

O3 C1 O4 C2 65(2) . . . . ?

C9 C1 O4 C2 -172(2) . . . . ?

C5 C9 C8 C10 -177(3) . . . . ?

C1 C9 C8 C10 1(5) . . . . ?

O18 C32 O19 C52 -67(2) . . . . ?

C39 C32 O19 C52 174(2) . . . . ?

 

_diffrn_measured_fraction_theta_max    0.879

_diffrn_reflns_theta_full              28.42

_diffrn_measured_fraction_theta_full   0.939

_refine_diff_density_max    0.231

_refine_diff_density_min   -0.220

_refine_diff_density_rms    0.053
